# Supplementary material for: Lack of association of ovariectomy-induced obesity with overeating and the reduction of physical activities
Source: Biochem Biophys Rep. 2019 Aug 8;20:100671. doi: 10.1016/j.bbrep.2019.100671 (PMC6700422; doi:10.1016/j.bbrep.2019.100671)
Supplement: Data Profile [file mmc1.xml]

<?xml version="1.0" encoding="UTF-8" standalone="no"?><data:data><datasets><author>thayashi@fujita-hu.ac.jp</author><type>0</type><dataset><value>1</value><reason>No data was used for the research described in the article</reason><comments/></dataset></datasets></data:data>
